# Supplementary material for: SSA4 Mediates Cd Tolerance via Activation of the Cis Element of VHS1 in Yeast and Enhances Cd Tolerance in Chinese Cabbage
Source: Int J Mol Sci. 2024 Oct 14;25(20):11026. doi: 10.3390/ijms252011026 (PMC11507436; doi:10.3390/ijms252011026)
Supplement: Supplementary file 1 [file ijms-25-11026-s001.zip]

Archive with 4 entries (4 files):
- Supplementary figure.pptx
- Supplementary Table S1.pdf
- Supplementary Table S2.pdf
- Supplementary Table S3.pdf
